# Supplementary material for: Brain cortex activity of patients with disorders of consciousness under familiar and unfamiliar voice of subject's own name: an fNIRS-based study
Source: Front Neurol. 2026 Jun 4;17:1789921. doi: 10.3389/fneur.2026.1789921 (PMC13275262; doi:10.3389/fneur.2026.1789921)
Supplement: Supplementary file 1 [file Table_1.xlsx]

## Sheet: MNI
	Supplementary Table S1.Montreal Neurological Institute coordinates and the Brodmann area of each measurement channel
	ID	Name	X	Y	Z	Brodmann area	Probability
	1	Ch01	-36	64	4	CH01:10 - Frontopolar area	0.8413284132841329
	2	Ch02	-14	73	9	CH02:10 - Frontopolar area	1
	3	Ch03	14	74	9	CH03:10 - Frontopolar area	1
	4	Ch04	36	66	5	CH04:10 - Frontopolar area	0.7949640287769785
	5	Ch05	-51	46	1	CH05:46 - Dorsolateral prefrontal cortex	0.6360424028268551
	6	Ch06	-44	54	14	CH06:46 - Dorsolateral prefrontal cortex	0.8326848249027238
	7	Ch07	-25	67	18	CH07:10 - Frontopolar area	0.8966789667896679
	8	Ch08	1	66	20	CH08:10 - Frontopolar area	1
	9	Ch09	26	68	18	CH09:10 - Frontopolar area	0.9710144927536232
	10	Ch10	46	55	14	CH10:46 - Dorsolateral prefrontal cortex	0.84251968503937
	11	Ch11	52	48	1	CH11:46 - Dorsolateral prefrontal cortex	0.776595744680851
	12	Ch12	-35	56	27	CH12:46 - Dorsolateral prefrontal cortex	1
	13	Ch13	-12	64	31	CH13:10 - Frontopolar area	0.6981818181818182
	14	Ch14	14	65	32	CH14:10 - Frontopolar area	0.706766917293233
	15	Ch15	35	57	28	CH15:46 - Dorsolateral prefrontal cortex	0.9439655172413793
	16	Ch16	-56	33	12	CH16:45 - pars triangularis Broca's area	1
	17	Ch17	-49	40	24	CH17:45 - pars triangularis Broca's area	0.9885931558935361
	18	Ch18	-43	41	33	CH18:45 - pars triangularis Broca's area	0.5478260869565217
	19	Ch19	-23	54	39	CH19:9 - Dorsolateral prefrontal cortex	0.7205240174672489
	20	Ch20	0	56	40	CH20:9 - Dorsolateral prefrontal cortex	0.8582995951417004
	21	Ch21	24	55	40	CH21:9 - Dorsolateral prefrontal cortex	0.8165938864628821
	22	Ch22	44	41	35	CH22:46 - Dorsolateral prefrontal cortex	0.41818181818181815
	23	Ch23	51	42	24	CH23:45 - pars triangularis Broca's area	0.9618320610687023
	24	Ch24	58	35	13	CH24:45 - pars triangularis Broca's area	1
	25	Ch25	-57	24	2	CH25:45 - pars triangularis Broca's area	0.3942307692307692
	26	Ch26	-33	39	45	CH26:9 - Dorsolateral prefrontal cortex	0.9406392694063926
	27	Ch27	-12	49	50	CH27:9 - Dorsolateral prefrontal cortex	0.9426229508196722
	28	Ch28	13	49	51	CH28:9 - Dorsolateral prefrontal cortex	0.9159663865546218
	29	Ch29	34	40	46	CH29:9 - Dorsolateral prefrontal cortex	0.9770642201834863
	30	Ch30	59	26	2	CH30:45 - pars triangularis Broca's area	0.5620915032679739
	31	Ch31	-59	20	22	CH31:44 - pars opercularis part of Broca's area	0.06930693069306931
	32	Ch32	-43	21	52	CH32:9 - Dorsolateral prefrontal cortex	0.9276595744680851
	33	Ch33	-23	35	56	CH33:8 - Includes Frontal eye fields	0.6693877551020408
	34	Ch34	1	39	55	CH34:8 - Includes Frontal eye fields	0.8796992481203008
	35	Ch35	24	35	57	CH35:8 - Includes Frontal eye fields	0.7019607843137254
	36	Ch36	45	23	53	CH36:9 - Dorsolateral prefrontal cortex	0.9491525423728814
	37	Ch37	61	22	22	CH37:44 - pars opercularis part of Broca's area	0.5
	38	Ch38	-63	8	11	CH38:6 - Pre-Motor and Supplementary Motor Cortex	0.5114754098360655
	39	Ch39	-61	9	30	CH39:6 - Pre-Motor and Supplementary Motor Cortex	0.6312056737588653
	40	Ch40	-49	11	51	CH40:6 - Pre-Motor and Supplementary Motor Cortex	0.539062
	41	Ch41	-34	17	61	CH41:8 - Includes Frontal eye fields	0.627906976744186
	42	Ch42	-13	26	65	CH42:8 - Includes Frontal eye fields	0.9074733096085409
	43	Ch43	14	28	64	CH43:8 - Includes Frontal eye fields	0.9293286219081273
	44	Ch44	35	18	61	CH44:8 - Includes Frontal eye fields	0.696969696969697
	45	Ch45	51	11	51	CH45:6 - Pre-Motor and Supplementary Motor Cortex	0.5263157894736842
	46	Ch46	64	9	31	CH46:6 - Pre-Motor and Supplementary Motor Cortex	0.6485507246376812
	47	Ch47	65	10	12	CH47:6 - Pre-Motor and Supplementary Motor Cortex	0.5445544554455446
	48	Ch48	-67	-8	-3	CH48:21 - Middle Temporal gyrus	0.5700325732899023
	49	Ch49	-65	-2	25	CH49:43 - Subcentral area	0.7717041800643086
	50	Ch50	-58	-5	46	CH50:6 - Pre-Motor and Supplementary Motor Cortex	0.483271375464684
	51	Ch51	-42	0	62	CH51:6 - Pre-Motor and Supplementary Motor Cortex	0.9845559845559846
	52	Ch52	-23	12	69	CH52:6 - Pre-Motor and Supplementary Motor Cortex	0.6804123711340206
	53	Ch53	0	15	67	CH53:6 - Pre-Motor and Supplementary Motor Cortex	0.8006993006993007
	54	Ch54	25	13	69	CH54:6 - Pre-Motor and Supplementary Motor Cortex	0.5714285714285714
	55	Ch55	44	1	62	CH55:6 - Pre-Motor and Supplementary Motor Cortex	0.9346153846153846
	56	Ch56	61	-5	46	CH56:6 - Pre-Motor and Supplementary Motor Cortex	0.5185185185185185
	57	Ch57	68	-2	26	CH57:43 - Subcentral area	0.7802547770700637
	58	Ch58	70	-8	-1	CH58:21 - Middle Temporal gyrus	0.5244299674267101
	59	Ch59	-69	-15	19	CH59:22 - Superior Temporal Gyrus	0.48297213622291024
	60	Ch60	-64	-15	41	CH60:1 - Primary Somatosensory Cortex	0.37542662116040953
	61	Ch61	-51	-16	58	CH61:4 - Primary Motor Cortex	0.448559670781893
	62	Ch62	-33	-9	70	CH62:6 - Pre-Motor and Supplementary Motor Cortex	0.9708029197080292
	63	Ch63	-13	0	74	CH63:6 - Pre-Motor and Supplementary Motor Cortex	1
	64	Ch64	14	1	75	CH64:6 - Pre-Motor and Supplementary Motor Cortex	1
	65	Ch65	34	-8	69	CH65:6 - Pre-Motor and Supplementary Motor Cortex	0.9892086330935251
	66	Ch66	54	-15	59	CH66:4 - Primary Motor Cortex	0.49800796812749004
	67	Ch67	66	-16	41	CH67:1 - Primary Somatosensory Cortex	0.4280821917808219
	68	Ch68	70	-14	17	CH68:22 - Superior Temporal Gyrus	0.5521472392638037
	69	Ch69	-71	-30	3	CH69:21 - Middle Temporal gyrus	0.531055900621118
	70	Ch70	-68	-26	32	CH70:2 - Primary Somatosensory Cortex	0.8125
	71	Ch71	-60	-28	51	CH71:40 - Supramarginal gyrus part of Wernicke's area	0.30337078651685395
	72	Ch72	-43	-26	68	CH72:4 - Primary Motor Cortex	0.5289855072463768
	73	Ch73	-23	-15	76	CH73:6 - Pre-Motor and Supplementary Motor Cortex	0.8910891089108911
	74	Ch74	-1	-9	73	CH74:6 - Pre-Motor and Supplementary Motor Cortex	0.9927797833935018
	75	Ch75	25	-14	75	CH75:6 - Pre-Motor and Supplementary Motor Cortex	0.9701986754966887
	76	Ch76	44	-24	68	CH76:4 - Primary Motor Cortex	0.5985401459854015
	77	Ch77	64	-30	51	CH77:1 - Primary Somatosensory Cortex	0.4699248120300752
	78	Ch78	70	-27	31	CH78:2 - Primary Somatosensory Cortex	0.7414330218068536
	79	Ch79	73	-29	3	CH79:21 - Middle Temporal gyrus	0.5709876543209876
	80	Ch80	-69	-41	17	CH80:22 - Superior Temporal Gyrus	0.853125
	81	Ch81	-65	-40	42	CH81:40 - Supramarginal gyrus part of Wernicke's area	0.9435215946843853
	82	Ch82	-50	-38	60	CH82:40 - Supramarginal gyrus part of Wernicke's area	0.46062992125984253
	83	Ch83	-34	-32	73	CH83:1 - Primary Somatosensory Cortex	0.6
	84	Ch84	-13	-25	79	CH84:4 - Primary Motor Cortex	0.8107255520504731
	85	Ch85	14	-26	80	CH85:4 - Primary Motor Cortex	0.8949044585987261
	86	Ch86	35	-31	73	CH86:4 - Primary Motor Cortex	0.6689419795221843
	87	Ch87	53	-38	59	CH87:40 - Supramarginal gyrus part of Wernicke's area	0.44609665427509293
	88	Ch88	67	-39	42	CH88:40 - Supramarginal gyrus part of Wernicke's area	0.9898648648648649
	89	Ch89	71	-40	16	CH89:22 - Superior Temporal Gyrus	0.9150943396226415
