# Supplementary material for: Brain cortex activity of patients with disorders of consciousness under familiar and unfamiliar voice of subject's own name: an fNIRS-based study
Source: Front Neurol. 2026 Jun 4;17:1789921. doi: 10.3389/fneur.2026.1789921 (PMC13275262; doi:10.3389/fneur.2026.1789921)
Supplement: Supplementary file 2 [file Table_2.xlsx]

## Sheet: Sheet1
	Supplemental Table S2 Baseline characteristics of the study participants
	No.	Participant	Gender	Age (years)	Dominant hand	Etiology of damage	Leision	Lateralization of brain injury	Duration of disease (days)	Type of DOC	CRS-R （total score）							Left-right flipping of fNIRS data
											Total	AFS	VFS	MFS	OFS	CS	AS
	1	HPG	M	78	Right	Ischemic	Brainstem、Parietal、Cerebellar hemisphere	R	101	Coma	3	0	0	2	1	0	0	N
	2	FQ	M	41	Right	SAH	SAH	L	51	UVS/VS	4	0	0	2	1	0	1	Y
	3	RQH	M	65	Right	Hemorrhagic	BG、LV、Thalamus、Brainstem	R	72	UVS/VS	4	2	0	0	1	0	1	N
	4	ZJH	F	74	Right	Hemorrhagic	Fronto-Temporo、LV	L	258	MCS+	17	3	5	5	1	0	3	Y
	5	YGP	M	68	Right	Ischemic/Hemorrhagic	Cerebral hemisphere	L	106	Coma	2	0	0	0	2	0	0	Y
	6	WH	M	70	Right	Hemorrhagic	BG、Fronto-Temporo-Parietal	L	284	UVS/VS	5	1	1	0	2	0	1	Y
	7	MCX	F	55	Right	Hemorrhagic	BG、Fronto-Parietal-Temporo	R	164	MCS-	14	2	3	5	2	0	2	N
	8	SLL	M	35	Right	Hemorrhagic	Brainstem、	R	192	Coma	3	0	0	1	2	0	0	N
	9	LW	M	51	Right	TBI/SAH	SAH、Subdural hematoma	R	196	MCS+	9	1	1	2	2	1	2	N
	10	HJT	M	53	Right	Hemorrhagic	BG、Temporo-Parietal	R	42	UVS/VS	4	0	0	2	1	0	1	N
	11	ZL	M	72	Right	SAH	SAH	R	47	MCS+	18	4	5	5	1	0	3	N
	12	SSH	M	50	Right	Hemorrhagic	Thalamus、Fronto-Parietal、LV、BG、Brainstem	L	177	MCS+	10	2	1	2	2	1	2	Y
	13	XX	M	69	Right	TBI	BG，LV、Fronto-Insula、LV、Corpus callosum	R	77	MCS+	9	2	3	0	1	1	2	N
	14	LYL	M	43	Right	Hemorrhagic	LV、Brainstem	R	90	Coma	0	0	0	0	0	0	0	N
	15	CSL	M	57	Right	HIE	Brainstem、BG、Thalamus、Corpus callosum、Cerebellar hemisphere	R	128	MCS+	7	1	1	0	2	1	2	N
	16	LSQ	M	71	Right	Hemorrhagic	BG、LV	R	59	UVS/VS	5	1	0	2	1	0	1	N
	17	JCX	F	82	Right	TBI	Fronto-Parietal-Temporo、Cerebellar hemisphere、LV、SAH	L	70	MCS-	9	2	2	2	1	0	2	Y
	18	YFC	M	67	Right	Hemorrhagic	BG、Fronto-Parietal-Temporo-Occipito、Corpus callosum	L	88	MCS-	11	2	1	5	1	0	2	Y
	19	ZC	M	48	Right	Hemorrhagic	BG、Fronto-Temporo-Insula、LV	L	43	MCS+	17	3	5	5	2	0	2	Y
	20	LLF	M	52	Right	Hemorrhagic/SAH	BG、Thalamus、Brainstem、LV、SAH	L	169	MCS+	19	3	5	5	2	1	3	Y
	21	LSL	M	83	Right	Ischemic	Fronto-Temporo	L	72	MCS-	12	2	1	5	2	0	2	Y
	22	SMY	F	65	Right	TBI	Fronto-Parietal-Temporo、Cerebellar hemisphere	L	54	UVS/VS	6	1	1	2	1	0	1	Y
	23	YXS	M	66	Right	Hemorrhagic	Fronto-Temporo-Parietal	R	180	UVS/VS	6	1	1	2	1	0	1	N
	24	HYF	F	86	Right	Ischemic	Fronto、BG	L	150	UVS/VS	6	1	1	2	1	0	1	Y
	25	XYY	M	41	Right	Hemorrhagic	Brainstem、Corpus callosum	R	439	MCS-	12	2	3	4	1	0	2	N
	26	LXH	F	67	Right	Hemorrhagic	Thalamus-BG、LV	L	71	MCS-	13	2	3	4	2	0	2	Y
	27	GSM	F	70	Right	Hemorrhagic	Fronto-Temporo-Occipito、LV、BG、Thalamus	R	87	UVS/VS	4	0	0	2	1	0	1	N
	28	XJH	M	55	Right	Hemorrhagic	Cerebellar hemisphere、Brainstem	L	149	MCS+	17	3	4	5	1	1	3	Y
	29	GRC	M	86	Right	Ischemic	MCA、BG	L	177	MCS+	12	2	1	4	2	1	2	Y
	30	LW	M	34	Right	Hemorrhagic	Fronto-Temporo、BG	L	120	MCS-	10	1	3	3	1	0	2	Y
	31	SY	M	37	Right	TBI	Fronto-Temporo	L	220	MCS-	13	2	3	4	1	0	3	Y
	32	LJZ	M	48	Right	TBI	DAI	R	130	UVS/VS	6	1	1	2	1	0	1	N
	33	QJ	M	71	Right	Ischemic	Fronto-Parietal-Temporo	L	77	MCS+	15	2	3	4	2	1	3	Y
	34	ZQL	M	69	Right	Ischemic	Occipito、Cerebellar hemisphere	L	31	MCS-	7	1	2	1	1	0	2	Y
	35	LGF	M	68	Right	Hemorrhagic	Cerebellar hemisphere	R	42	MCS-	13	2	3	4	1	0	3	N
	36	DYG	M	62	Right	Ischemic	Temporo-Occipito、LV、Brainstem	R	129	MCS-	7	1	2	1	0	0	3	N
	37	ZZQ	M	56	Right	Hemorrhagic	Fronto、BG、LV、Thalamus	L	38	MCS-	14	2	3	4	2	0	3	Y
	38	XHX	F	61	Right	TBI	Fronto-Parietal-Temporo	R	34	MCS-	6	1	2	2	0	0	1	N
	39	XLQ	M	66	Right	Ischemic	Occipito	R	61	UVS/VS	7	1	1	2	2	0	1	N
	40	BF	F	41	Right	SAH	SAH	R	36	MCS-	9	1	2	3	1	0	2	N
	41	WXF	M	40	Right	Hemorrhagic	Thalamus、BG、LV、Fronto-Parietal	R	39	MCS+	17	3	4	5	1	1	3	N
	42	LFT	F	67	Right	TBI	Fronto-Parietal-Temporo	L	38	Coma	4	1	0	2	1	0	0	Y
	43	LWQ	F	71	Right	Hemorrhagic	Fronto-Parietal	R	44	Coma	4	1	0	2	1	0	0	N
	44	LXZ	F	68	Right	Hemorrhagic/SAH	Fronto-Temporo、SAH	L	59	MCS-	15	2	4	4	2	0	3	Y
	45	WLG	M	47	Right	Hemorrhagic	Brainstem	R	29	UVS/VS	7	1	1	2	2	0	1	N
	F：female；M： male；HIE： Hypoxic-ischemic encephalopathy；TBI：Traumatic brain injury；SAH：subarachnoid haemorrhage ；BG：basal ganglia；LV：lateral ventricles；DAI：Diffuse Axonal Injury；L：left；R：right；VS：vegetative state；UWS：unresponsive wakefulness syndrome；MCS：minimally conscious state；CRS-R：coma recovery scale-revised；AFS：Auditory Function Scale；VFS：Visiual Function Scale；MFS:：Motor Function scale；OFS：O…
